# Supplementary material for: A Machine Learning Model to Predict Knee Osteoarthritis Cartilage Volume Changes over Time Using Baseline Bone Curvature
Source: Biomedicines. 2022 May 26;10(6):1247. doi: 10.3390/biomedicines10061247 (PMC9220338; doi:10.3390/biomedicines10061247)
Supplement: Supplementary file 1 [file biomedicines-10-01247-s001.zip]

Archive with 1 entries (1 files):
- biomedicines-1690891-supplementary.pdf
